# Supplementary material for: Identification of miR-29c-3p as a Robust Normalizer for Urine microRNA Studies in Bladder Cancer
Source: Biomedicines. 2020 Oct 22;8(11):447. doi: 10.3390/biomedicines8110447 (PMC7690381; doi:10.3390/biomedicines8110447)
Supplement: Supplementary file 1 [file biomedicines-08-00447-s001.zip]

Archive with 2 entries (2 files):
- Figure S1.docx
- Supplementary Table 1.xlsx
